# Supplementary material for: GesID: 3D Gesture Authentication Based on Depth Camera and One-Class Classification
Source: Sensors (Basel). 2018 Sep 28;18(10):3265. doi: 10.3390/s18103265 (PMC6210771; doi:10.3390/s18103265)
Supplement: Supplementary file 1 [file sensors-18-03265-s001.zip]

Archive with 1 entries (1 files):
- GesID_ 3D Gesture Authentication Based on Depth Camera and One-Class Classification.mp4
